# Supplementary material for: Social Interactions in Two Groups of Zoo-Housed Adult Female Asian Elephants (Elephas maximus) that Differ in Relatedness
Source: Animals (Basel). 2018 Aug 1;8(8):132. doi: 10.3390/ani8080132 (PMC6115912; doi:10.3390/ani8080132)
Supplement: Supplementary file 1 [file animals-08-00132-s001.zip]

Archive with 1 entries (1 files):
- animals-329114-SI.pdf
